# Supplementary material for: Exogenous CFH Modulates Levels of Pro-Inflammatory Mediators to Prevent Oxidative Damage of Retinal Pigment Epithelial Cells with the At-Risk CFH Y402H Variant
Source: Antioxidants (Basel). 2023 Jul 31;12(8):1540. doi: 10.3390/antiox12081540 (PMC10451625; doi:10.3390/antiox12081540)
Supplement: Supplementary file 1 [file antioxidants-12-01540-s001.zip]

Archive with 1 entries (1 files):
- antioxidants-2476960-supplementary.pdf
